# Supplementary material for: Metabolomics Profile of the Secretome of Space-Flown Oligodendrocytes
Source: Cells. 2023 Sep 11;12(18):2249. doi: 10.3390/cells12182249 (PMC10528075; doi:10.3390/cells12182249)
Supplement: Supplementary file 1 [file cells-12-02249-s001.zip]

Archive with 1 entries (1 files):
- cells-2594810-supplementary.pdf
